# Supplementary material for: Global Frequency Analyses of Canine Progressive Rod-Cone Degeneration–Progressive Retinal Atrophy and Collie Eye Anomaly Using Commercial Genetic Testing Data
Source: Genes (Basel). 2023 Nov 17;14(11):2093. doi: 10.3390/genes14112093 (PMC10671078; doi:10.3390/genes14112093)
Supplement: Supplementary file 1 [file genes-14-02093-s001.zip]

Archive with 9 entries (8 files):
- Final_SupplementalMethods_10_6_23_UpdatedReferences.pdf
- Final_Supplemental_FiguresTables_10_6_2023_Updated References.pdf
- Supplemental Tifs for Paper/
- Supplemental Tifs for Paper/Figure S1.tif
- Supplemental Tifs for Paper/Figure S2.tif
- Supplemental Tifs for Paper/Figure S3.tif
- Supplemental Tifs for Paper/Figure S4.tif
- Supplemental Tifs for Paper/Figure S5.tif
- Supplemental Tifs for Paper/Figure S6.tif
